# Supplementary material for: A CRR2-Dependent sRNA Sequence Supports Papillomavirus Vaccine Expression in Tobacco Chloroplasts
Source: Metabolites. 2023 Feb 21;13(3):315. doi: 10.3390/metabo13030315 (PMC10054877; doi:10.3390/metabo13030315)
Supplement: Supplementary file 1 [file metabolites-13-00315-s001.zip]

Archive with 3 entries (2 files):
- supplementary material/
- supplementary material/metabolites-2092288-supplementary figure s1.pdf
- supplementary material/metabolites-2092288-supplementary table s1.pdf
